# Supplementary material for: Carbonation of Calcined Clay Dolomite for the Removal of Co(II): Performance and Mechanism
Source: J Xenobiot. 2026 Jan 13;16(1):13. doi: 10.3390/jox16010013 (PMC12821731; doi:10.3390/jox16010013)
Supplement: Supplementary file 1 [file jox-16-00013-s001.zip]

Archive with 1 entries (1 files):
- jox-4001134-supplementary.pdf
